# Supplementary material for: Curtachalasins Y1–Y13, Anti-Inflammatory Cytochalasans from the Soil Fungus Xylaria sp. Y01
Source: Int J Mol Sci. 2026 Jul 15;27(14):6313. doi: 10.3390/ijms27146313 (PMC13409777; doi:10.3390/ijms27146313)
Supplement: Supplementary file 1 [file ijms-27-06313-s001.zip]

Archive with 1 entries (1 files):
- ijms-4393567-supplementary.pdf
